# Supplementary material for: Does Reproductive Investment Decrease Telomere Length in Menidia menidia?
Source: PLoS One. 2015 May 4;10(5):e0125674. doi: 10.1371/journal.pone.0125674 (PMC4418813; doi:10.1371/journal.pone.0125674)
Supplement: S1 Dataset — (XLS) [file pone.0125674.s002.xls]

## Sheet: Summary
Date	ID	sex	length	tank	old id	gonad dry	muscle_mc1r	muscle_tel	muscle_delta_Ct	brain_mc1r	brain_tel	brain_delta_Ct		larvae_mc1r	larvae_tel	larvae_delta_Ct
6.3	13	f	85		f1	0.1	27.89	14.64	13.25	27.389	15.8477	11.5413	1	26.9475	14.4487	12.4988
6.3	14	f	94		f2	0.145	28.23	15.15	13.08	29.8955	17.9772	11.9183	2	26.3602	13.3626	12.9976
6.3	15	f	97		f3	0.176	26.82	14.57	12.25	29.1344	17.357	11.7774	3	27.2999	13.7493	13.5505
6.3	16	f	87		f4	0.12	28.76	15.14	13.62				4	26.6636	13.486	13.1776
6.3	17	f	81		f5	0.079	29.1	15.23	13.87	26.4858	14.0696	12.4162	5	27.5739	14.2512	13.3227
6.3	18	m	84		m1	0.056	27.45	14.09	13.36	28.2617	15.9407	12.321	6	25.9295	12.9018	13.0277
6.3	19	m	83		m2	0.12	27.24	15.01	12.23	27.7949	14.8863	12.9086	7	27.4271	13.017	14.4101
6.3	20	m	80		m3	0.038	30.89	14.23	16.66	29.9158	14.6692	15.2466	8	26.2819	13.5436	12.7383
6.3	21	m	97		m4	0.19	29.04	16.29	12.75	26.3133	15.0517	11.2616	9	26.8692	13.9633	12.9059
6.3	22	m			m5		29.23	15.36	13.87				10	26.9279	13.9633	12.9647
7.23	1	f	130	2	5	0.125	26.65	14.96	11.69	35.2231	21.4921	13.7311	11	26.1546	13.6917	12.4629
7.23	2	f	91	2	6	0.148	26.67	14.68	11.99	26.9932	15.2378	11.7555	12	25.998	13.3873	12.6107
7.23	3	f	89	1	1	0.115	26.9	14.73	12.17	26.0495	14.266	11.7835	13	26.0959	12.3917	13.7042
7.23	4	f	76	1	2	0.114	27.75	15.24	12.51				14	27.339	13.7411	13.5979
7.23	6	f	99	1	3	0.054	28.49	14.69	13.8				15	26.879	13.881	12.998
7.23	7	f	96	1	4	0.114	26.67	14.68	11.99	26.3844	14.9586	11.4257	16	27.2607	14.1854	13.0753
7.23	8	f	95	1	5	0.07	27.67	14.48	13.19				17	27.5054	14.5804	12.9251
7.23	9	f	86	1	6	0.105	26.72	14.38	12.34	26.496	15.062	11.434	18	27.3194	14.3747	12.9448
7.23	10	f	97	1	7	0.162	26.85	14.59	12.26	25.8465	14.8656	10.9809	19	27.0356	14.3994	12.6362
7.23	11	f	92	2	8	0.155	27.56	15.09	12.47	25.7856	15.2688	10.5169	20	27.1237	14.243	12.8807
7.23	23	f	96	3	1	0.109	29.11	15.25	13.86	27.7036	14.9276	12.776	21	27.5152	13.9715	13.5437
7.23	24	f	94	3	2	0.05	29.13	15.16	13.97	26.3336	13.7698	12.5638	22	26.9279	13.667	13.2609
7.23	25	f	96	3	3	0.164	27.08	15.04	12.04				23	27.1335	14.0867	13.0468
7.23	27	f	94	3	5	0.099	28.45	14.38	14.07	28.3327	15.6203	12.7125	24	27.1335	14.3006	12.8329
7.23	28	f	116	3	6	0.068	29.06	15.31	13.75	27.4194	14.0799	13.3395
7.23	29	f	73	3	7	0.025	28.65	14.89	13.76	27.2063	15.1034	12.103
7.23	30	f	95	3	8	0.024	27.93	14.74	13.19	26.5264	14.5141	12.0123
7.23	31	f	88	4	1	0.163	27.77	14.96	12.81	26.3945	14.8449	11.5496
7.23	32	f	86	4	2	0.048	28.47	14.93	13.54	25.8567	13.5527	12.304
7.23	34	f	89	4	4	0.025	28.72	14.84	13.88	26.567	14.1626	12.4044
7.23	36	f	105	4	6	0.108	29.36	15.5	13.86	27.1252	14.1936	12.9315
7.23	37	f	86	4	7	0.047	28.06	14.75	13.31
7.23	38	f	96	4	8	0.043	29.69	15.3	14.39
7.23	5	m	93	2	7	0.06	27.89	14.23	13.66	26.8613	14.4934	12.3679
7.23	12	m	92	1	8	0.039	28.16	14.77	13.39	26.4148	14.6382	11.7766
7.23	26	m	88	3	4	0.154	27.62	15.28	12.34
7.23	33	m	99	4	3	0.084	29.26	14.95	14.31	29.3272	16.6954	12.6319
7.23	35	m	91	4	5	0.104	27.87	14.47	13.4	27.2165	15.0103	12.2062

## Sheet: mc1r_muscle
Pos	Name	Ct SYBR	Ct Mean SYBR	Ct Dev. SYBR	Amount SYBR [ng/µl]	Amount Mean SYBR	Amount Dev. SYBR	Target SYBR
A1	water	33.67			0.000129
A2	water	33.12			0.000218
A3	1_1/1	26.64	26.65	0.02	0.0956	0.0944	0.00179	mc1r
A4	1_1/2	26.67	26.65	0.02	0.0931	0.0944	0.00179	mc1r
A5	9_1/1	26.51	26.72	0.31	0.108	0.09	0.0255	mc1r
A6	9_1/2	26.94	26.72	0.31	0.072	0.09	0.0255	mc1r
A7	17_1/1	28.91	29.1	0.27	0.0113	0.0096	0.00243	mc1r
A8	17_1/2	29.3	29.1	0.27	0.00788	0.0096	0.00243	mc1r
A9	25_1/1	26.86	27.08	0.31	0.0777	0.0645	0.0188	mc1r
A10	25_1/2	27.3	27.08	0.31	0.0512	0.0645	0.0188	mc1r
A11	water	34.38			6.64e-05
A12	water	35.05			3.55e-05
B1	2_5.7/1	21.44	21.28	0.23	5.7			mc1r	Standard sample
B2	2_5.7/2	21.11	21.28	0.23	5.7			mc1r	Standard sample
B3	2_1/1	26.57	26.67	0.15	0.102	0.093	0.0132	mc1r
B4	2_1/2	26.78	26.67	0.15	0.0837	0.093	0.0132	mc1r
B5	10_1/1	26.78	26.85	0.1	0.0834	0.0784	0.00706	mc1r
B6	10_1/2	26.92	26.85	0.1	0.0734	0.0784	0.00706	mc1r
B7	18_1/1	27.36	27.45	0.13	0.0484	0.0446	0.00536	mc1r
B8	18_1/2	27.54	27.45	0.13	0.0408	0.0446	0.00536	mc1r
B9	26_1/1	27.41	27.62	0.29	0.0462	0.0388	0.0105	mc1r
B10	26_1/2	27.83	27.62	0.29	0.0313	0.0388	0.0105	mc1r
B11	23_1/1	28.66	29.11	0.64	0.0143	0.0102	0.00582	mc1r
B12	23_1/2	29.57	29.11	0.64	0.00611	0.0102	0.00582	mc1r
C1	2_0.57/1	24.63	24.49	0.21	0.57			mc1r	Standard sample
C2	2_0.57/2	24.34	24.49	0.21	0.57			mc1r	Standard sample
C3	3_1/1	26.98	26.9	0.11	0.0691	0.0748	0.00801	mc1r
C4	3_1/2	26.82	26.9	0.11	0.0804	0.0748	0.00801	mc1r
C5	11_1/1	27.53	27.56	0.04	0.0415	0.0404	0.00156	mc1r
C6	11_1/2	27.59	27.56	0.04	0.0393	0.0404	0.00156	mc1r
C7	19_1/1	27.04	27.24	0.28	0.0658	0.0555	0.0146	mc1r
C8	19_1/2	27.44	27.24	0.28	0.0452	0.0555	0.0146	mc1r
C9	27_1/1	28.17	28.45	0.41	0.0228	0.0181	0.00672	mc1r
C10	27_1/2	28.74	28.45	0.41	0.0133	0.0181	0.00672	mc1r
C11	34_1/1	28.33	28.72	0.56	0.0196	0.0144	0.0073	mc1r
C12	34_1/2	29.12	28.72	0.56	0.00928	0.0144	0.0073	mc1r
D1	2_0.057/1	28.32	28.26	0.09	0.057			mc1r	Standard sample
D2	2_0.057/2	28.2	28.26	0.09	0.057			mc1r	Standard sample
D3	4_1/1	27.76	27.75	0.01	0.0334	0.0336	0.000264	mc1r
D4	4_1/2	27.75	27.75	0.01	0.0338	0.0336	0.000264	mc1r
D5	12_1/1	28.13	28.16	0.05	0.0236	0.0228	0.00113	mc1r
D6	12_1/2	28.2	28.16	0.05	0.022	0.0228	0.00113	mc1r
D7	20_1/1	30.59	30.89	0.42	0.00233	0.00184	0.000699	mc1r
D8	20_1/2	31.18	30.89	0.42	0.00134	0.00184	0.000699	mc1r
D9	28_1/1	29.05	29.06	0.01	0.00993	0.00989	5.89e-05	mc1r
D10	28_1/2	29.06	29.06	0.01	0.00984	0.00989	5.89e-05	mc1r
D11	35_1/1	27.62	27.87	0.34	0.038	0.031	0.00987	mc1r
D12	35_1/2	28.11	27.87	0.34	0.024	0.031	0.00987	mc1r
E3	5_1/1	27.98	27.89	0.13	0.0272	0.0297	0.00357	mc1r
E4	5_1/2	27.8	27.89	0.13	0.0323	0.0297	0.00357	mc1r
E5	13_1/1	27.67	27.89	0.31	0.0363	0.0302	0.00862	mc1r
E6	13_1/2	28.11	27.89	0.31	0.0241	0.0302	0.00862	mc1r
E7	21_1/1	28.94	29.04	0.14	0.011	0.01	0.00133	mc1r
E8	21_1/2	29.14	29.04	0.14	0.00911	0.01	0.00133	mc1r
E9	29_1/1	28.54	28.65	0.16	0.016	0.0145	0.00216	mc1r
E10	29_1/2	28.77	28.65	0.16	0.013	0.0145	0.00216	mc1r
E11	36_1/1	29.21	29.36	0.21	0.00855	0.00749	0.0015	mc1r
E12	36_1/2	29.51	29.36	0.21	0.00644	0.00749	0.0015	mc1r
F3	6_1/1	28.46	28.49	0.05	0.0173	0.0168	0.000756	mc1r
F4	6_1/2	28.53	28.49	0.05	0.0162	0.0168	0.000756	mc1r
F5	14_1/1	28	28.23	0.33	0.0266	0.0219	0.00665	mc1r
F6	14_1/2	28.47	28.23	0.33	0.0172	0.0219	0.00665	mc1r
F7	22_1/1	29.16	29.23	0.1	0.00896	0.00843	0.000751	mc1r
F8	22_1/2	29.29	29.23	0.1	0.0079	0.00843	0.000751	mc1r
F9	30_1/1	27.51	27.93	0.59	0.042	0.0306	0.0161	mc1r
F10	30_1/2	28.35	27.93	0.59	0.0192	0.0306	0.0161	mc1r
F11	37_1/1	27.88	28.06	0.26	0.0299	0.0256	0.00609	mc1r
F12	37_1/2	28.24	28.06	0.26	0.0213	0.0256	0.00609	mc1r
G3	7_1/1	26.6	26.67	0.1	0.0988	0.0929	0.0084	mc1r
G4	7_1/2	26.74	26.67	0.1	0.0869	0.0929	0.0084	mc1r
G5	15_1/1	26.72	26.82	0.14	0.0887	0.081	0.0109	mc1r
G6	15_1/2	26.92	26.82	0.14	0.0732	0.081	0.0109	mc1r
G7	33_1/1	29.32	29.26	0.1	0.00768	0.0082	0.000735	mc1r
G8	33_1/2	29.19	29.26	0.1	0.00872	0.0082	0.000735	mc1r
G9	31_1/1	27.62	27.77	0.21	0.0382	0.0335	0.0066	mc1r
G10	31_1/2	27.92	27.77	0.21	0.0288	0.0335	0.0066	mc1r
G11	38_1/1	29.49	29.69	0.29	0.0066	0.00554	0.00149	mc1r
G12	38_1/2	29.9	29.69	0.29	0.00449	0.00554	0.00149	mc1r
H1	water	33.61			0.000137
H2	water	32.89			0.00027
H3	8_1/1	27.6	27.67	0.1	0.0388	0.0364	0.00334	mc1r
H4	8_1/2	27.74	27.67	0.1	0.0341	0.0364	0.00334	mc1r
H5	16_1/1	28.65	28.76	0.15	0.0144	0.0131	0.00189	mc1r
H6	16_1/2	28.87	28.76	0.15	0.0118	0.0131	0.00189	mc1r
H7	24_1/1	28.96	29.13	0.24	0.0108	0.00934	0.00207	mc1r
H8	24_1/2	29.3	29.13	0.24	0.00787	0.00934	0.00207	mc1r
H9	32_1/1	28.4	28.47	0.1	0.0183	0.0172	0.0016	mc1r
H10	32_1/2	28.54	28.47	0.1	0.016	0.0172	0.0016	mc1r

## Sheet: mc1r_brain
Pos	Name	Ct SYBR	Ct Mean SYBR	Ct Dev. SYBR	Amount SYBR [ng/µl]	Amount Mean SYBR	Amount Dev. SYBR	Target SYBR
A3	1_1/1				-
A4	1_1/2	35.56			3.7e-06
G3	10_1/1	26.01	26.1	0.11	0.2	0.183	0.0232
G4	10_1/2	26.17	26.1	0.11	0.167	0.183	0.0232
H3	11_1/1	26.46	26.03	0.57	0.122	0.217	0.135
H4	11_1/2	25.63	26.03	0.57	0.312	0.217	0.135
A5	12_1/1	26.82	26.67	0.21	0.0793	0.0958	0.0232
A6	12_1/2	26.52	26.67	0.21	0.112	0.0958	0.0232
B5	13_1/1	27.52	27.65	0.19	0.0361	0.0312	0.00695
B6	13_1/2	27.8	27.65	0.19	0.0263	0.0312	0.00695
C5	14_1/1	30.03	30.18	0.21	0.00206	0.00175	0.000434
C6	14_1/2	30.34	30.18	0.21	0.00145	0.00175	0.000434
D5	15_1/1	29.22	29.42	0.28	0.00518	0.00423	0.00134
D6	15_1/2	29.62	29.42	0.28	0.00328	0.00423	0.00134
E5	17_1/1	26.69	26.74	0.07	0.0919	0.087	0.00692
E6	17_1/2	26.79	26.74	0.07	0.0821	0.087	0.00692
F5	18_1/1	28.28	28.53	0.35	0.015	0.0117	0.00471
F6	18_1/2	28.79	28.53	0.35	0.00839	0.0117	0.00471
G5	19_1/1	27.8	28.06	0.37	0.0261	0.0201	0.00847
G6	19_1/2	28.34	28.06	0.37	0.0141	0.0201	0.00847
D1	2_0.057/1	27.19	27.2	0.01	0.057			mc1r	Standard sample
D2	2_0.057/2	27.21	27.2	0.01	0.057			mc1r	Standard sample
C1	2_0.57/1	25.19	25.06	0.18	0.57			mc1r	Standard sample
C2	2_0.57/2	24.93	25.06	0.18	0.57			mc1r	Standard sample
B3	2_1/1	27.86	27.25	0.82	0.0245	0.0602	0.0504
B4	2_1/2	26.66	27.25	0.82	0.0958	0.0602	0.0504
B1	2_5.7/1	20.94	20.97	0.05	5.7			mc1r	Standard sample
B2	2_5.7/2	21.01	20.97	0.05	5.7			mc1r	Standard sample
H5	20_1/1	30.09	30.21	0.15	0.00191	0.00169	0.000305
H6	20_1/2	30.32	30.21	0.15	0.00148	0.00169	0.000305
A7	21_1/1	26.64	26.57	0.1	0.0983	0.107	0.0125
A8	21_1/2	26.5	26.57	0.1	0.116	0.107	0.0125
B7	23_1/1	27.57	27.97	0.55	0.0339	0.0237	0.0143
B8	23_1/2	28.37	27.97	0.55	0.0136	0.0237	0.0143
C7	24_1/1	26.35	26.59	0.32	0.135	0.108	0.0391
C8	24_1/2	26.81	26.59	0.32	0.0799	0.108	0.0391
D7	27_1/1	28.59	28.61	0.02	0.0106	0.0104	0.000218
D8	27_1/2	28.62	28.61	0.02	0.0103	0.0104	0.000218
E7	28_1/1	27.38	27.68	0.42	0.042	0.0316	0.0148
E8	28_1/2	27.98	27.68	0.42	0.0212	0.0316	0.0148
F7	29_1/1	27.48	27.47	0.02	0.0376	0.0381	0.0007
F8	29_1/2	27.46	27.47	0.02	0.0386	0.0381	0.0007
C3	3_1/1	26.11	26.3	0.28	0.18	0.147	0.0469
C4	3_1/2	26.51	26.3	0.28	0.114	0.147	0.0469
G7	30_1/1	26.33	26.78	0.62	0.14	0.0948	0.0633
G8	30_1/2	27.22	26.78	0.62	0.0501	0.0948	0.0633
H7	31_1/1	26.42	26.65	0.3	0.125	0.1	0.0345
H8	31_1/2	26.86	26.65	0.3	0.076	0.1	0.0345
A9	32_1/1	25.97	26.11	0.19	0.21	0.181	0.0404
A10	32_1/2	26.25	26.11	0.19	0.153	0.181	0.0404
B9	33_1/1	29.73	29.61	0.17	0.00287	0.00333	0.00065
B10	33_1/2	29.49	29.61	0.17	0.00379	0.00333	0.00065
C9	34_1/1	26.64	26.82	0.27	0.0984	0.0809	0.0248
C10	34_1/2	27.02	26.82	0.27	0.0634	0.0809	0.0248
D9	35_1/1	27.3	27.48	0.25	0.0466	0.0386	0.0113
D10	35_1/2	27.66	27.48	0.25	0.0306	0.0386	0.0113
E9	36_1/1	27.16	27.39	0.31	0.0541	0.0433	0.0153
E10	36_1/2	27.61	27.39	0.31	0.0324	0.0433	0.0153
D3	5_1/1	27.03	27.12	0.12	0.063	0.0572	0.00827
D4	5_1/2	27.2	27.12	0.12	0.0513	0.0572	0.00827
E3	7_1/1	26.69	26.64	0.08	0.0921	0.0987	0.00936
E4	7_1/2	26.58	26.64	0.08	0.105	0.0987	0.00936
F3	9_1/1	26.73	26.75	0.03	0.0882	0.0858	0.00347
F4	9_1/2	26.78	26.75	0.03	0.0833	0.0858	0.00347
A1	water	35.75			1.1e-06
A2	water	34.89			3.01e-06
H1	water	31.39			0.00018
H2	water	31.88			0.000101

## Sheet: mc1r_larvae_rerun
Pos	Name	Ct SYBR	Ct Mean SYBR	Ct Dev. SYBR	Amount SYBR [ng/µl]	Amount Mean SYBR	Amount Dev. SYBR	Target SYBR
A1	water				-
A2	water				-
A3	1_1/1	26.98	27.12	0.19	0.124	0.112	0.0159
A4	1_1/2	27.25	27.12	0.19	0.101	0.112	0.0159
A5	9_1/1	27.01	27.04	0.03	0.121	0.119	0.00254
A6	9_1/2	27.06	27.04	0.03	0.117	0.119	0.00254
A7	17_1/1	27.65	27.68	0.04	0.075	0.0737	0.0019
A8	17_1/2	27.7	27.68	0.04	0.0723	0.0737	0.0019
B1	2_5.7/1	21.71	21.74	0.04	5.7			mc1r	Standard sample
B2	2_5.7/2	21.77	21.74	0.04	5.7			mc1r	Standard sample
B3	2_1/1	26.34	26.53	0.27	0.199	0.175	0.0349
B4	2_1/2	26.72	26.53	0.27	0.15	0.175	0.0349
B5	10_1/1	26.94	27.1	0.23	0.127	0.114	0.0188
B6	10_1/2	27.25	27.1	0.23	0.101	0.114	0.0188
B7	18_1/1	27.49	27.49	0	0.0845	0.0846	4.97e-05
B8	18_1/2	27.49	27.49	0	0.0846	0.0846	4.97e-05
C1	2_0.57/1	25.66	25.54	0.17	0.57			mc1r	Standard sample
C2	2_0.57/2	25.42	25.54	0.17	0.57			mc1r	Standard sample
C3	3_1/1	27.53	27.47	0.08	0.0824	0.0861	0.00526
C4	3_1/2	27.41	27.47	0.08	0.0898	0.0861	0.00526
C5	11_1/1	26.53	26.32	0.3	0.173	0.205	0.0452
C6	11_1/2	26.1	26.32	0.3	0.237	0.205	0.0452
C7	19_1/1	26.7	27.21	0.72	0.152	0.112	0.0567
C8	19_1/2	27.71	27.21	0.72	0.0719	0.112	0.0567
D1	2_0.057/1	28.89	28.71	0.25	0.057			mc1r	Standard sample
D2	2_0.057/2	28.54	28.71	0.25	0.057			mc1r	Standard sample
D3	4_1/1	26.86	26.83	0.04	0.136	0.139	0.00431
D4	4_1/2	26.8	26.83	0.04	0.142	0.139	0.00431
D5	12_1/1	26.01	26.16	0.22	0.254	0.229	0.036
D6	12_1/2	26.32	26.16	0.22	0.203	0.229	0.036
D7	20_1/1	27.24	27.29	0.06	0.101	0.0981	0.00465
D8	20_1/2	27.33	27.29	0.06	0.0948	0.0981	0.00465
E3	5_1/1	27.64	27.75	0.15	0.0755	0.07	0.00786
E4	5_1/2	27.86	27.75	0.15	0.0644	0.07	0.00786
E5	13_1/1	26.17	26.26	0.13	0.226	0.212	0.0202
E6	13_1/2	26.35	26.26	0.13	0.198	0.212	0.0202
E7	21_1/1	27.57	27.69	0.17	0.0796	0.0733	0.00888
E8	21_1/2	27.81	27.69	0.17	0.067	0.0733	0.00888
F3	6_1/1	26.33	26.09	0.33	0.201	0.242	0.0588
F4	6_1/2	25.87	26.09	0.33	0.284	0.242	0.0588
F5	14_1/1	27.45	27.51	0.08	0.0868	0.0832	0.00518
F6	14_1/2	27.57	27.51	0.08	0.0795	0.0832	0.00518
F7	22_1/1	27.01	27.1	0.13	0.121	0.113	0.0109
F8	22_1/2	27.2	27.1	0.13	0.106	0.113	0.0109
G3	7_1/1	27.91	27.6	0.46	0.0617	0.0805	0.0266
G4	7_1/2	27.27	27.6	0.46	0.0993	0.0805	0.0266
G5	15_1/1	26.94	27.05	0.15	0.128	0.118	0.0132
G6	15_1/2	27.15	27.05	0.15	0.109	0.118	0.0132
G7	23_1/1	27.31	27.3	0.02	0.0966	0.0974	0.00111
G8	23_1/2	27.29	27.3	0.02	0.0981	0.0974	0.00111
H1	water	34.34			0.000758
H2	water	33.21			0.00174
H3	8_1/1	26.37	26.45	0.11	0.195	0.184	0.0153
H4	8_1/2	26.53	26.45	0.11	0.174	0.184	0.0153
H5	16_1/1	27.3	27.43	0.19	0.0973	0.0887	0.0123
H6	16_1/2	27.57	27.43	0.19	0.08	0.0887	0.0123
H7	24_1/1	27.4	27.3	0.13	0.0904	0.0971	0.00945
H8	24_1/2	27.22	27.3	0.13	0.104	0.0971	0.00945

## Sheet: tel_muscle
Pos	Name	Ct SYBR	Ct Mean SYBR	Ct Dev. SYBR	Amount SYBR [ng/µl]	Amount Mean SYBR	Amount Dev. SYBR	Target SYBR
A1	water	21.43			0.000176			tel
A2	water	20.88			0.000294			tel
A3	m1_1/1	15.25	14.96	0.41	0.0533	0.0724	0.027	tel
A4	m1_1/2	14.67	14.96	0.41	0.0914	0.0724	0.027	tel
A5	m9_1/2	14.29	14.38	0.14	0.13	0.119	0.0149	tel
A6	m9_1/2	14.48	14.38	0.14	0.109	0.119	0.0149	tel
A7	m17_1/2	15.15	15.23	0.11	0.0584	0.0543	0.00573	tel
A8	m17_1/2	15.31	15.23	0.11	0.0503	0.0543	0.00573	tel
A9	m25_1/2	15.11	15.04	0.11	0.0604	0.065	0.00655	tel
A10	m25_1/2	14.96	15.04	0.11	0.0697	0.065	0.00655	tel
A11	water	20.9			0.000287			tel
A12	water	21.21			0.000216			tel
B1	b2_5.7/1	10.07	9.87	0.28	5.7			tel	Standard sample
B2	b2_5.7/2	9.67	9.87	0.28	5.7			tel	Standard sample
B3	m2_1/1	14.82	14.68	0.2	0.0792	0.0909	0.0166	tel
B4	m2_1/2	14.54	14.68	0.2	0.103	0.0909	0.0166	tel
B5	m10_1/2	14.58	14.59	0.02	0.0989	0.0978	0.00155	tel
B6	m10_1/2	14.61	14.59	0.02	0.0967	0.0978	0.00155	tel
B7	m18_1/2	14.13	14.09	0.07	0.149	0.156	0.00961	tel
B8	m18_1/2	14.04	14.09	0.07	0.163	0.156	0.00961	tel
B9	m26_1/2	15.09	15.28	0.27	0.0618	0.0527	0.0128	tel
B10	m26_1/2	15.47	15.28	0.27	0.0437	0.0527	0.0128	tel
B11	m23_1/2	15.17	15.25	0.12	0.0575	0.0535	0.00569	tel
B12	m23_1/2	15.33	15.25	0.12	0.0495	0.0535	0.00569	tel
C1	b2_0.57/1	12.43	12.3	0.19	0.57			tel	Standard sample
C2	b2_0.57/2	12.17	12.3	0.19	0.57			tel	Standard sample
C3	m3_1/1	14.72	14.73	0.01	0.0872	0.0864	0.00104	tel
C4	m3_1/2	14.74	14.73	0.01	0.0857	0.0864	0.00104	tel
C5	m11_1/2	15.11	15.09	0.02	0.0608	0.0617	0.00121	tel
C6	m11_1/2	15.08	15.09	0.02	0.0625	0.0617	0.00121	tel
C7	m19_1/2	14.95	15.01	0.08	0.0703	0.0667	0.00501	tel
C8	m19_1/2	15.07	15.01	0.08	0.0632	0.0667	0.00501	tel
C9	m27_1/2	14.43	14.38	0.08	0.113	0.119	0.00847	tel
C10	m27_1/2	14.32	14.38	0.08	0.125	0.119	0.00847	tel
C11	m34_1/2	14.73	14.84	0.16	0.0863	0.0784	0.0113	tel
C12	m34_1/2	14.95	14.84	0.16	0.0704	0.0784	0.0113	tel
D1	b2_0.057/1	17.13	16.73	0.56	0.057			tel	Standard sample
D2	b2_0.057/2	16.33	16.73	0.56	0.057			tel	Standard sample
D3	m4_1/1	15.16	15.24	0.11	0.0579	0.054	0.00561	tel
D4	m4_1/2	15.32	15.24	0.11	0.05	0.054	0.00561	tel
D5	m12_1/2	14.72	14.77	0.06	0.0867	0.0834	0.00464	tel
D6	m12_1/2	14.81	14.77	0.06	0.0801	0.0834	0.00464	tel
D7	m20_1/2	14.01	14.23	0.31	0.168	0.14	0.0397	tel
D8	m20_1/2	14.45	14.23	0.31	0.112	0.14	0.0397	tel
D9	m28_1/2	15.38	15.31	0.1	0.047	0.0504	0.00475	tel
D10	m28_1/2	15.24	15.31	0.1	0.0537	0.0504	0.00475	tel
D11	m35_1/2	14.24	14.47	0.33	0.136	0.112	0.0335	tel
D12	m35_1/2	14.7	14.47	0.33	0.0884	0.112	0.0335	tel
E3	m5_1/1	14.22	14.23	0.01	0.138	0.137	0.00116	tel
E4	m5_1/2	14.23	14.23	0.01	0.136	0.137	0.00116	tel
E5	m13_1/2	14.53	14.64	0.16	0.104	0.0939	0.0137	tel
E6	m13_1/2	14.75	14.64	0.16	0.0842	0.0939	0.0137	tel
E7	m21_1/2	16.25	16.29	0.06	0.0212	0.0205	0.00104	tel
E8	m21_1/2	16.32	16.29	0.06	0.0197	0.0205	0.00104	tel
E9	m29_1/2	14.89	14.89	0	0.0745	0.0746	0.000183	tel
E10	m29_1/2	14.88	14.89	0	0.0747	0.0746	0.000183	tel
E11	m36_1/2	15.32	15.5	0.27	0.0501	0.0427	0.0104	tel
E12	m36_1/2	15.69	15.5	0.27	0.0354	0.0427	0.0104	tel
F3	m6_1/1	14.66	14.69	0.04	0.092	0.0896	0.00332	tel
F4	m6_1/2	14.72	14.69	0.04	0.0873	0.0896	0.00332	tel
F5	m14_1/2	15.17	15.15	0.02	0.0575	0.0583	0.00118	tel
F6	m14_1/2	15.14	15.15	0.02	0.0592	0.0583	0.00118	tel
F7	m22_1/2	15.28	15.36	0.11	0.0518	0.0483	0.00501	tel
F8	m22_1/2	15.44	15.36	0.11	0.0447	0.0483	0.00501	tel
F9	m30_1/2	14.78	14.74	0.05	0.0823	0.0853	0.00428	tel
F10	m30_1/2	14.7	14.74	0.05	0.0883	0.0853	0.00428	tel
F11	m37_1/2	14.66	14.75	0.13	0.0916	0.0845	0.01	tel
F12	m37_1/2	14.85	14.75	0.13	0.0774	0.0845	0.01	tel
G3	m7_1/1	14.61	14.68	0.11	0.0962	0.0901	0.00873	tel
G4	m7_1/2	14.76	14.68	0.11	0.0839	0.0901	0.00873	tel
G5	m15_1/2	14.49	14.57	0.11	0.108	0.1	0.0104	tel
G6	m15_1/2	14.65	14.57	0.11	0.0929	0.1	0.0104	tel
G7	m33_1/2	14.9	14.95	0.07	0.0737	0.0706	0.0045	tel
G8	m33_1/2	15	14.95	0.07	0.0674	0.0706	0.0045	tel
G9	m31_1/2	15.05	14.96	0.13	0.0644	0.0701	0.00817	tel
G10	m31_1/2	14.87	14.96	0.13	0.0759	0.0701	0.00817	tel
G11	m38_1/2	15.51	15.3	0.31	0.0417	0.0521	0.0147	tel
G12	m38_1/2	15.08	15.3	0.31	0.0625	0.0521	0.0147	tel
H1	water	21.58			0.000154			tel
H2	water	21.23			0.000213			tel
H3	m8_1/1	14.44	14.48	0.06	0.112	0.108	0.00561	tel
H4	m8_1/2	14.52	14.48	0.06	0.104	0.108	0.00561	tel
H5	m16_1/2	15.15	15.14	0.02	0.0585	0.0592	0.00104	tel
H6	m16_1/2	15.12	15.14	0.02	0.06	0.0592	0.00104	tel
H7	m24_1/2	15.16	15.16	0	0.0578	0.0576	0.00023	tel
H8	m24_1/2	15.17	15.16	0	0.0575	0.0576	0.00023	tel
H9	m32_1/2	14.83	14.93	0.14	0.0787	0.072	0.00939	tel
H10	m32_1/2	15.03	14.93	0.14	0.0654	0.072	0.00939	tel

## Sheet: tel_brain
Pos	Name	Ct SYBR	Ct Mean SYBR	Ct Dev. SYBR	Amount SYBR [ng/µl]	Amount Mean SYBR	Amount Dev. SYBR	Target SYBR
A3	1_1/1	20.71	20.54	0.25	0.000241	0.000289	6.78e-05	tel
A4	1_1/2	20.36	20.54	0.25	0.000337	0.000289	6.78e-05	tel
G3	10_1/1	14.13	14.21	0.12	0.134	0.124	0.0138	tel
G4	10_1/2	14.29	14.21	0.12	0.114	0.124	0.0138	tel
H3	11_1/1	14.49	14.59	0.15	0.0946	0.0858	0.0124	tel
H4	11_1/2	14.7	14.59	0.15	0.077	0.0858	0.0124	tel
A5	12_1/1	13.76	13.99	0.31	0.189	0.156	0.0458	tel
A6	12_1/2	14.21	13.99	0.31	0.124	0.156	0.0458	tel
B5	13_1/1	15.07	15.15	0.12	0.0542	0.0502	0.00573	tel
B6	13_1/2	15.24	15.15	0.12	0.0461	0.0502	0.00573	tel
C5	14_1/1	17.4	17.18	0.32	0.00576	0.00728	0.00214	tel
C6	14_1/2	16.97	17.18	0.32	0.0088	0.00728	0.00214	tel
D5	15_1/1	16.51	16.59	0.11	0.0136	0.0126	0.00132	tel
D6	15_1/2	16.67	16.59	0.11	0.0117	0.0126	0.00132	tel
E5	17_1/1	13.46	13.45	0.02	0.253	0.256	0.00396	tel
E6	17_1/2	13.44	13.45	0.02	0.259	0.256	0.00396	tel
F5	18_1/1	15.23	15.24	0.01	0.0466	0.0463	0.00037	tel
F6	18_1/2	15.24	15.24	0.01	0.046	0.0463	0.00037	tel
G5	19_1/1	12.42	14.23	2.58	0.686	0.354	0.47	tel
G6	19_1/2	16.04	14.23	2.58	0.0215	0.354	0.47	tel
B3	2_1/1	14.61	14.56	0.06	0.0841	0.0877	0.00516	tel
B4	2_1/2	14.52	14.56	0.06	0.0914	0.0877	0.00516	tel
H5	20_1/1	14.02	14.02	0.01	0.148	0.149	0.00105	tel
H6	20_1/2	14.01	14.02	0.01	0.149	0.149	0.00105	tel
A7	21_1/1	14.29	14.39	0.15	0.115	0.104	0.0149	tel
A8	21_1/2	14.5	14.39	0.15	0.0938	0.104	0.0149	tel
B7	23_1/1	14.09	14.27	0.25	0.138	0.119	0.0281	tel
B8	23_1/2	14.45	14.27	0.25	0.0987	0.119	0.0281	tel
C7	24_1/1	13.39	13.16	0.32	0.272	0.345	0.104	tel
C8	24_1/2	12.93	13.16	0.32	0.419	0.345	0.104	tel
D7	27_1/1	14.78	14.93	0.22	0.0716	0.0626	0.0128	tel
D8	27_1/2	15.08	14.93	0.22	0.0536	0.0626	0.0128	tel
E7	28_1/1	13.39	13.46	0.11	0.272	0.254	0.0256	tel
E8	28_1/2	13.54	13.46	0.11	0.236	0.254	0.0256	tel
F7	29_1/1	14.41	14.44	0.03	0.102	0.0998	0.00311	tel
F8	29_1/2	14.46	14.44	0.03	0.0976	0.0998	0.00311	tel
C3	3_1/1	13.57	13.64	0.1	0.23	0.215	0.0208	tel
C4	3_1/2	13.7	13.64	0.1	0.201	0.215	0.0208	tel
G7	30_1/1	13.78	13.87	0.12	0.186	0.172	0.0198	tel
G8	30_1/2	13.95	13.87	0.12	0.158	0.172	0.0198	tel
H7	31_1/1	14.12	14.19	0.09	0.134	0.126	0.0109	tel
H8	31_1/2	14.25	14.19	0.09	0.119	0.126	0.0109	tel
A9	32_1/1	13.01	12.95	0.08	0.391	0.412	0.0302	tel
A10	32_1/2	12.9	12.95	0.08	0.434	0.412	0.0302	tel
B9	33_1/1	16.04	15.96	0.12	0.0214	0.0233	0.00263	tel
B10	33_1/2	15.87	15.96	0.12	0.0251	0.0233	0.00263	tel
C9	34_1/1	13.72	13.54	0.27	0.196	0.239	0.0611	tel
C10	34_1/2	13.35	13.54	0.27	0.283	0.239	0.0611	tel
D9	35_1/1	14.33	14.35	0.03	0.11	0.108	0.00339	tel
D10	35_1/2	14.38	14.35	0.03	0.105	0.108	0.00339	tel
E9	36_1/1	13.5	13.57	0.11	0.245	0.229	0.0235	tel
E10	36_1/2	13.65	13.57	0.11	0.212	0.229	0.0235	tel
D3	5_1/1	13.82	13.85	0.05	0.18	0.173	0.00865	tel
D4	5_1/2	13.89	13.85	0.05	0.167	0.173	0.00865	tel
E3	7_1/1	14.35	14.3	0.06	0.108	0.113	0.0069	tel
E4	7_1/2	14.26	14.3	0.06	0.118	0.113	0.0069	tel
F3	9_1/1	14.35	14.4	0.06	0.108	0.104	0.00585	tel
F4	9_1/2	14.44	14.4	0.06	0.0996	0.104	0.00585	tel
D1	b2_0.057/1	17.4825	17.205	0.35	0.057			tel	standard sample
D2	b2_0.057/2	16.9386	17.205	0.35	0.057			tel	standard sample
C1	b2_0.57/1	12.321	14.4966	2.77	0.57			tel	standard sample
C2	b2_0.57/2	16.6611	14.4966	2.77	0.57			tel	standard sample
B1	b2_5.7/1	9.12	9.18	0.08	5.7			tel	standard sample
B2	b2_5.7/2	9.24	9.18	0.08	5.7			tel	standard sample
A1	water	21.7			0.000119			tel
A2	water	21.04			0.000224			tel
H1	water	21.56			0.000137			tel
H2	water	21.22			0.00019			tel

## Sheet: tel_larvae_rerun
Pos	Name	Ct SYBR	Ct Mean SYBR	Ct Dev. SYBR	Amount SYBR [ng/µl]	Amount Mean SYBR	Amount Dev. SYBR	Target SYBR
A1	water				0.000102
A2	water				0.000162
A3	1_1/1	14.54	14.67	0.22	0.0837	0.0751	0.0121	tel
A4	1_1/2	14.8	14.67	0.22	0.0666	0.0751	0.0121	tel
A5	9_1/1	13.92	14.17	0.42	0.146	0.12	0.0367	tel
A6	9_1/2	14.42	14.17	0.42	0.0938	0.12	0.0367	tel
A7	17_1/1	14.72	14.8	0.12	0.0709	0.0666	0.00612	tel
A8	17_1/2	14.87	14.8	0.12	0.0622	0.0666	0.00612	tel
B1	tel b2_5.7/1	9.97	9.78	0.27	5.7			tel	Standard sample
B2	tel b2_5.7/2	9.59	9.78	0.27	5.7			tel	Standard sample
B3	2_1/1	13.39	13.56	0.29	0.236	0.204	0.0446	tel
B4	2_1/2	13.73	13.56	0.29	0.173	0.204	0.0446	tel
B5	10_1/1	14.07	14.17	0.17	0.127	0.117	0.0152	tel
B6	10_1/2	14.28	14.17	0.17	0.106	0.117	0.0152	tel
B7	18_1/1	14.29	14.59	0.52	0.105	0.0829	0.0313	tel
B8	18_1/2	14.9	14.59	0.52	0.0608	0.0829	0.0313	tel
C1	tel b2_0.57/1	13.2929	13.328	0.05	0.57			tel	Standard sample
C2	tel b2_0.57/2	13.3544	13.328	0.05	0.57			tel	Standard sample
C3	3_1/1	13.8	13.96	0.28	0.164	0.143	0.0293	tel
C4	3_1/2	14.12	13.96	0.28	0.122	0.143	0.0293	tel
C5	11_1/1	14.16	13.9	0.44	0.118	0.153	0.0499	tel
C6	11_1/2	13.64	13.9	0.44	0.188	0.153	0.0499	tel
C7	19_1/1	14.43	14.62	0.31	0.0924	0.0793	0.0184	tel
C8	19_1/2	14.8	14.62	0.31	0.0663	0.0793	0.0184	tel
D1	tel b2_0.057/1	16.8488	16.6996	0.25	0.057			tel	Standard sample
D2	tel b2_0.057/2	16.5415	16.6996	0.25	0.057			tel	Standard sample
D3	4_1/1	13.37	13.69	0.53	0.238	0.187	0.0726	tel
D4	4_1/2	14.01	13.69	0.53	0.136	0.187	0.0726	tel
D5	12_1/1	13.74	13.59	0.25	0.172	0.199	0.0374	tel
D6	12_1/2	13.44	13.59	0.25	0.225	0.199	0.0374	tel
D7	20_1/1	14.22	14.46	0.41	0.113	0.0926	0.0282	tel
D8	20_1/2	14.7	14.46	0.41	0.0727	0.0926	0.0282	tel
E3	5_1/1	14.33	14.47	0.24	0.101	0.09	0.016	tel
E4	5_1/2	14.61	14.47	0.24	0.0787	0.09	0.016	tel
E5	13_1/1	12.42	12.58	0.27	0.563	0.494	0.0978	tel
E6	13_1/2	12.73	12.58	0.27	0.425	0.494	0.0978	tel
E7	21_1/1	14.01	14.18	0.28	0.134	0.117	0.0245	tel
E8	21_1/2	14.35	14.18	0.28	0.0993	0.117	0.0245	tel
F3	6_1/1	13	13.1	0.17	0.334	0.307	0.0381	tel
F4	6_1/2	13.2	13.1	0.17	0.28	0.307	0.0381	tel
F5	14_1/1	14.01	13.95	0.1	0.135	0.143	0.0104	tel
F6	14_1/2	13.89	13.95	0.1	0.15	0.143	0.0104	tel
F7	22_1/1	13.77	13.87	0.17	0.166	0.153	0.019	tel
F8	22_1/2	13.97	13.87	0.17	0.139	0.153	0.019	tel
G3	7_1/1	12.85	13.21	0.6	0.379	0.29	0.126	tel
G4	7_1/2	13.56	13.21	0.6	0.201	0.29	0.126	tel
G5	15_1/1	13.91	14.09	0.3	0.147	0.127	0.028	tel
G6	15_1/2	14.27	14.09	0.3	0.107	0.127	0.028	tel
G7	23_1/1	14.14	14.3	0.27	0.12	0.105	0.0214	tel
G8	23_1/2	14.47	14.3	0.27	0.0899	0.105	0.0214	tel
H1	water	24.53			0.000405
H2	water	23.94			0.000629
H3	8_1/1	13.41	13.75	0.58	0.232	0.179	0.075	tel
H4	8_1/2	14.09	13.75	0.58	0.126	0.179	0.075	tel
H5	16_1/1	14.14	14.4	0.43	0.12	0.0979	0.0313	tel
H6	16_1/2	14.65	14.4	0.43	0.0757	0.0979	0.0313	tel
H7	24_1/1	14.55	14.52	0.06	0.0832	0.086	0.00397	tel
H8	24_1/2	14.47	14.52	0.06	0.0888	0.086	0.00397	tel

## Sheet: egg_count
Date	6.3	6.8	6.18	6.26	7.2	7.6	7.12	7.23	total
I	set-up	84	234	0	0	0	0	0	318
II	set-up	1	370	6	0	0	6	0	383
III	set-up	4	142	42	0	0	42	0	230
IV	set-up	200	0	0	0	0	0	0	200

## Sheet: GSIvsLifespan
Time to death	GSI
1	8.11
1	6.58
1	5.6
1	5.54
1	5.2
1	4.55
1	3.99
3	4.74
3	3.43
3	2.75
3	2.69
3	2.03
3	1.34
3	1.17
3	1.2
4	4.74
4	4.39
4	3.94
4	1.59
4	1.42
4	0.89
4	0.82
4	0.23
5	5.02
5	2.67
5	2.19
5	2.07
5	0.06
6	3.36
6	3.23
6	2.81
7	3.31
7	3.22
7	2.94
7	2.61
7	2.31
7	1.28
8	1.27
8	1.26
10	4.2
10	3.33
10	2.13
10	2.08
10	1.79
10	1.23
10	0.99
11	2.76
11	2.5
11	0.99
11	0.77
12	3.52
14	2.58
14	0.02
15	1.5
15	1.12
16	0.72
21	1.17
22	1.67
23	2.52
28	2.79
28	2.49
28	2.29
28	2.19
28	1.75
28	1.67
28	1.22
28	1.18
28	1.09
28	1.06
28	1.03
28	0.99
28	0.97
28	0.96
28	0.95
28	0.93
28	0.91
28	0.86
28	0.83
28	0.79
28	0.77
28	0.7
28	0.68
28	0.63
28	0.61
28	0.59
28	0.54
